# Supplementary material for: Supplementation of Oocytes by Microinjection with Extra Copies of mtDNA Alters Metabolite Profiles and Interactions with Expressed Genes in a Tissue-Specific Manner
Source: Biomolecules. 2024 Nov 20;14(11):1477. doi: 10.3390/biom14111477 (PMC11591607; doi:10.3390/biom14111477)
Supplement: Supplementary file 1 [file biomolecules-14-01477-s001.zip]

Archive with 2 entries (2 files):
- Supplementary File_Andreas et al.xlsx
- Supplementary Information_Andreas et al.pdf
