# Supplementary material for: Supplementation of Oocytes by Microinjection with Extra Copies of mtDNA Alters Metabolite Profiles and Interactions with Expressed Genes in a Tissue-Specific Manner
Source: Biomolecules. 2024 Nov 20;14(11):1477. doi: 10.3390/biom14111477 (PMC11591607; doi:10.3390/biom14111477)
Supplement: Supplementary file 1 [file biomolecules-14-01477-s001.zip › Supplementary File_Andreas et al.xlsx]

## Sheet: Table S6
Table S6. The list of differentially expressed genes in liver derived from mtDNA supplemented compared to control pigs with p-value < 0.05 and false discovery rate (FDR) < 0.05
Gene	logFC	logCPM	LR	PValue	FDR
LOC110260659	-3.34762	4.31263	261.265	9.09368e-59	1.69806e-54
LOC100518848	-2.35173	0.903372	70.1199	5.58071e-17	5.21043e-13
PTK6	-5.39489	0.344423	66.4329	3.62009e-16	2.25327e-12
LOC106506511	-4.79645	-0.660399	37.9425	7.28622e-10	3.40139e-06
MCOLN2	3.32882	2.02331	36.1462	1.83052e-09	5.98004e-06
ANXA3	1.8687	0.650897	36.0517	1.9215e-09	5.98004e-06
RCAN2	2.09481	7.27377	32.0602	1.49467e-08	3.98715e-05
COLGALT2	2.80329	2.90135	31.3761	2.12581e-08	4.48331e-05
HEY2	2.11395	4.98227	31.3444	2.16086e-08	4.48331e-05
LRP6	0.547459	6.53421	31.0797	2.47648e-08	4.62433e-05
KIF1A	3.70482	9.65349	28.8722	7.73132e-08	0.000125756
RGS7BP	1.75801	5.91083	28.7864	8.08157e-08	0.000125756
PGF	2.69384	1.34564	27.979	1.22638e-07	0.000176155
ELMOD1	6.21421	5.47179	27.4036	1.65121e-07	0.000220236
ENOX1	3.61292	4.25876	27.1495	1.88318e-07	0.00023443
LOC100516628	6.03539	4.88848	26.8235	2.22906e-07	0.000260145
PPP1R3A	-4.40984	4.91427	26.1853	3.10182e-07	0.000340708
LOC102163149	1.82694	2.12603	24.7118	6.65748e-07	0.000690639
UBE2QL1	1.62041	5.77168	24.5198	7.355e-07	0.000722842
RRAGD	3.32153	6.04543	24.2819	8.32161e-07	0.000776947
CNTN5	-3.99089	3.51803	23.9156	1.00655e-06	0.000895017
PRTG	-3.18829	2.1802	23.4563	1.27785e-06	0.0010846
SYT13	-3.70972	6.32588	23.2961	1.3888e-06	0.00109819
LOC100514786	1.57384	4.80896	23.265	1.41148e-06	0.00109819
LOC110260960	-3.39675	-0.741992	23.0523	1.5765e-06	0.00117752
NOS2	1.33303	3.22456	22.8159	1.78289e-06	0.00128046
LOC102161032	2.25372	-1.15758	22.7247	1.86949e-06	0.00129292
MAL	5.98722	1.38118	22.3458	2.27706e-06	0.00151855
DPYSL3	1.98423	6.6457	21.5431	3.45971e-06	0.00222769
ATP2A1	-3.70672	1.74298	21.4551	3.62214e-06	0.00225454
MYL1	-6.18308	1.86139	21.3382	3.84989e-06	0.002319
LRRC4B	6.52002	5.8255	21.2246	4.08494e-06	0.00238369
ZBTB7C	1.98174	3.03537	20.2002	6.97473e-06	0.00393357
LOC102167454	1.68134	3.22316	20.1494	7.16229e-06	0.00393357
LOC106505094	-5.01205	-0.774831	19.9797	7.82677e-06	0.00413918
CCDC7	1.80321	1.55983	19.9427	7.97999e-06	0.00413918
PPP1R3G	1.68763	6.72123	19.8701	8.2885e-06	0.00418301
SGCA	3.17298	4.64834	19.6871	9.12142e-06	0.00448222
FKTN	-0.546173	4.64912	19.4928	1.00978e-05	0.00483479
MTUS2	1.42038	6.25384	19.363	1.0808e-05	0.00504544
CYGB	1.03377	4.56696	18.9248	1.35975e-05	0.00593409
RYR2	2.82705	10.9407	18.92	1.36315e-05	0.00593409
ACACB	1.01887	6.75691	18.9153	1.3665e-05	0.00593409
SLC35F1	2.81363	5.05082	18.7646	1.47887e-05	0.00627613
RGCC	1.12758	5.00354	18.647	1.57293e-05	0.00652698
GPM6A	1.62504	8.24734	18.5038	1.69566e-05	0.00688329
NRIP2	3.13015	3.051	18.1426	2.04962e-05	0.0081431
MALL	0.964211	3.32845	17.9378	2.28238e-05	0.00887893
PRRT2	1.62063	6.44186	17.8412	2.4013e-05	0.00915092
XKR4	2.11083	5.84084	17.7952	2.46002e-05	0.00918719
SCUBE2	1.24694	4.97059	17.7144	2.56683e-05	0.00923464
GRIN3A	2.39213	3.18891	17.7108	2.57163e-05	0.00923464
NR1D2	0.746027	7.17122	17.4315	2.97853e-05	0.010494
LOC106506503	5.75253	-0.605622	17.3118	3.17219e-05	0.0109693
DMKN	-1.77218	-0.353791	17.2096	3.34746e-05	0.0113503
LOC106504343	-1.68424	-0.404731	17.1778	3.40395e-05	0.0113503
RUBCNL	0.573989	4.22096	16.8973	3.94568e-05	0.0129075
PLCG1	0.624884	6.36891	16.867	4.00918e-05	0.0129075
LOC110259044	-2.97403	1.43696	16.744	4.27769e-05	0.0135385
MPPED2	1.5464	3.25114	16.7	4.37818e-05	0.0136256
RERGL	2.69056	0.586518	16.5563	4.72271e-05	0.0144569
ASB10	2.70913	4.97498	16.4812	4.91343e-05	0.0147175
KCNAB1	1.52587	4.20771	16.4613	4.96546e-05	0.0147175
UNC79	-3.70632	5.31147	16.387	5.16373e-05	0.015066
SRRM4	1.95386	5.09695	16.3105	5.37651e-05	0.0154356
TBX15	-4.83161	-1.87275	16.2828	5.45572e-05	0.0154356
DSCAM	-3.31268	5.07663	16.1803	5.75914e-05	0.0160508
NUCB2	-1.16934	2.71014	16.11	5.97682e-05	0.0161956
PPFIA4	1.1232	6.92327	16.0874	6.04841e-05	0.0161956
CHST10	0.85945	5.42253	16.0803	6.07129e-05	0.0161956
RFX2	2.25683	3.42215	15.898	6.68481e-05	0.0174607
ARHGEF6	-1.03845	6.5719	15.8544	6.84071e-05	0.0174607
PKD2	1.73712	6.11087	15.836	6.90763e-05	0.0174607
PHOX2A	1.48882	2.25313	15.8327	6.91957e-05	0.0174607
GRID2	2.02496	2.87188	15.6964	7.43674e-05	0.0185155
CCSAP	-0.678312	4.75737	15.6481	7.62875e-05	0.0186357
ENO2	1.50708	8.00918	15.6343	7.68461e-05	0.0186357
SCARA3	1.36071	4.79749	15.6083	7.79102e-05	0.0186515
PDZD9	0.922143	2.5976	15.4484	8.47882e-05	0.0200411
SYN2	-3.27143	5.57612	15.3782	8.79963e-05	0.0203714
LOC102723301	0.970428	3.458	15.3485	8.93919e-05	0.0203714
CCL24	2.26187	2.56466	15.3471	8.94583e-05	0.0203714
LOC110259445	-2.97161	-0.84297	15.3197	9.07652e-05	0.02042
LOC102165359	-4.53522	0.352067	15.2194	9.57134e-05	0.0212769
KCND3	4.03512	4.59194	15.1462	9.94975e-05	0.0218578
LOC110258406	-2.44468	-1.54485	15.0844	0.000102809	0.0223226
FAM129B	0.704317	5.135	14.8254	0.000117934	0.0250452
ADGRA2	0.902331	5.68286	14.8192	0.000118326	0.0250452
SLITRK2	5.12866	4.77675	14.8026	0.000119371	0.0250452
KCNMB1	4.36097	0.0220796	14.7567	0.000122311	0.0253768
RNF125	-1.38098	6.49825	14.7152	0.000125036	0.0256571
NAV3	-1.11516	6.78679	14.6262	0.000131078	0.0262804
GABRB3	5.0853	6.09947	14.623	0.000131303	0.0262804
KIAA1549	2.45189	5.08383	14.6088	0.000132296	0.0262804
GRM7	1.5042	5.05753	14.5729	0.000134842	0.0263402
LOC100621272	-2.55682	0.123084	14.5389	0.000137296	0.0263402
RNF180	1.9514	3.47823	14.5321	0.000137791	0.0263402
GNAO1	1.37903	8.02626	14.526	0.000138239	0.0263402
LOC106507563	1.11844	2.78926	14.3795	0.000149422	0.0281834
LOC106505031	2.13547	-0.494503	14.2909	0.00015662	0.029013
JAKMIP3	-3.26407	4.09538	14.2869	0.000156957	0.029013
NPAS2	-0.829794	4.99574	14.2507	0.000160004	0.029013
PLCXD2	2.02176	3.96387	14.2306	0.000161718	0.029013
SAT1	-0.722124	6.11613	14.2163	0.000162953	0.029013
LOC102163572	1.5806	1.79631	14.2141	0.000163143	0.029013
TMEM145	1.1863	4.46321	14.151	0.000168709	0.0294653
NRG3	2.84644	5.02196	14.1495	0.000168842	0.0294653
PRKD1	1.19948	3.76899	14.1247	0.000171087	0.0295806
HAS3	0.864858	2.53258	14.0393	0.000179033	0.0306704
KEL	-2.49676	0.976403	13.9978	0.000183025	0.0309958
SETBP1	1.17879	6.50183	13.9779	0.000184973	0.0309958
PER3	0.927105	6.27001	13.9684	0.000185912	0.0309958
TRPV5	-2.90951	0.11088	13.8965	0.000193159	0.0319192
MAP7D3	1.27291	3.55363	13.812	0.000202041	0.033094
LOC106504325	-1.97596	-0.435568	13.7452	0.000209355	0.0339938
KCNK13	5.38413	-0.661851	13.7094	0.000213389	0.0342867
LOC110261271	5.31236	-1.04026	13.6967	0.000214832	0.0342867
FRY	0.603259	7.08722	13.6446	0.00022088	0.0348464
SLIT3	1.86598	4.84258	13.6345	0.000222071	0.0348464
ZNF385D	4.98352	4.11723	13.5842	0.000228094	0.0354934
LOC106509711	1.54144	1.24222	13.5168	0.000236434	0.0364276
LOC110255297	4.98408	1.53628	13.5044	0.000238	0.0364276
PDE6G	5.06158	-1.58079	13.4566	0.000244151	0.0370653
FASTKD2	-0.436049	3.49749	13.4004	0.000251577	0.0376999
ITGA7	1.28899	7.90242	13.3945	0.000252369	0.0376999
COL27A1	0.883535	4.18054	13.3559	0.000257614	0.038178
GRIA3	3.2951	6.18032	13.3397	0.000259846	0.0382056
PTGDS	1.1248	7.2458	13.2388	0.000274218	0.0397127
SRGAP3	0.625382	6.62919	13.2379	0.00027435	0.0397127
PCID2	0.573429	4.62951	13.1088	0.000293908	0.0422165
LOC100522569	2.43818	2.23044	13.0925	0.000296475	0.0422397
SPRYD4	-0.560545	4.38378	13.0792	0.000298594	0.0422397
CHP2	2.55472	1.09465	13.0432	0.000304387	0.0427355
FCHO1	0.748817	4.5595	13.015	0.000309007	0.0430603
NNAT	6.39636	3.85552	12.9734	0.000315956	0.0437025
MECOM	1.22358	4.26786	12.953	0.000319405	0.0438548
TPPP	3.12371	7.49264	12.9392	0.000321773	0.0438574
LOC110262110	5.43811	-0.85558	12.9169	0.000325626	0.0440609
ORAI3	-0.555645	4.22076	12.8676	0.000334313	0.0444792
ST6GALNAC5	2.01634	2.8869	12.8549	0.000336594	0.0444792
PCMTD2	0.721105	6.40964	12.8482	0.000337803	0.0444792
LOC106506921	1.99893	-0.537454	12.8458	0.000338245	0.0444792
SCUBE1	2.77033	3.6097	12.7879	0.000348875	0.0455563
GNAI1	0.67627	5.26903	12.7609	0.000353933	0.0458958
SLC27A3	1.33717	2.15789	12.7228	0.000361217	0.0465173
CABP7	-4.4394	0.290085	12.675	0.000370572	0.0465668
CPE	1.92663	7.52161	12.6712	0.000371324	0.0465668
MLLT3	0.895837	3.97382	12.6688	0.000371808	0.0465668
SDK1	1.77224	5.63934	12.6626	0.00037304	0.0465668
LOC110258138	-1.57512	-0.682739	12.6575	0.000374071	0.0465668
LOC110260289	1.4283	0.733874	12.618	0.000382052	0.0472454
LSAMP	1.69883	6.32895	12.5829	0.000389287	0.0478234
DNHD1	0.869762	5.02894	12.5578	0.000394565	0.0481549
PKHD1L1	3.13251	2.16131	12.4959	0.000407838	0.049199
EPHA5	2.75344	5.06777	12.4835	0.000410569	0.049199
TBX4	-4.43924	-1.1233	12.4809	0.000411138	0.049199
BDKRB2	2.98849	-0.268794	12.4695	0.000413658	0.049199
LAMA4	1.62563	7.08968	12.4245	0.00042374	0.0497129
HPDL	1.43032	1.41056	12.4195	0.000424878	0.0497129
HMCN2	2.35192	5.78767	12.4137	0.000426198	0.0497129
MAP3K5	0.944095	6.70639	12.4031	0.000428628	0.0497129

## Sheet: Table S8
Table S8. The list of differentially expressed genes in brain derived from heterologous mtDNA supplementation compared to autologous cohort pigs with p-value < 0.05 and false discovery rate (FDR) < 0.05
Gene	logFC	logCPM	LR	PValue	FDR
ATP8B4	4.02247	1.43071	88.8482	4.26e-21	7.69e-17
QPRT	-1.6818	5.58507	54.4096	1.63e-13	1.47e-09
ACSM5	3.03958	5.49948	45.516	1.51e-11	9.11e-08
LOC102164558	-9.19392	0.632274	36.6028	1.45e-09	6.53e-06
NMUR1	-3.5579	-1.35268	34.3686	4.56e-09	1.65e-05
SDK2	-1.27915	5.132	31.0357	2.53e-08	7.62e-05
LOC110257570	2.45433	3.22958	30.5024	3.33e-08	8.6e-05
LOC110259328	2.42308	7.58834	29.7577	4.9e-08	0.000110436
POU6F2	-1.50338	1.96385	27.1173	1.91e-07	0.00038396
LOC102158002	-3.51583	0.649553	26.4462	2.71e-07	0.000450698
LOC100525311	-1.21399	1.99844	26.4198	2.75e-07	0.000450698
PERP	1.35266	5.55458	25.1235	5.38e-07	0.000808724
IGF2BP3	-3.4567	1.95556	24.1402	8.96e-07	0.00124343
LOC100152036	4.52953	-1.51226	23.321	1.37e-06	0.00176725
KIRREL	-0.68537	5.09413	22.9001	1.71e-06	0.00195917
SMPX	5.51262	5.29925	22.866	1.74e-06	0.00195917
LOC106508088	-5.42072	-1.12641	22.7471	1.85e-06	0.0019616
RXRG	-1.30733	4.67916	22.1769	2.49e-06	0.00249292
LOC110257222	-1.81996	-0.702526	21.5547	3.44e-06	0.00326623
FOXP2	-2.28222	4.96907	21.2457	4.04e-06	0.0036457
AOX1	3.09222	7.88993	21.1483	4.25e-06	0.00365309
LXN	-2.81726	2.88932	20.9674	4.67e-06	0.00383225
TSPAN18	-1.2466	5.29303	20.7129	5.34e-06	0.00418654
LOC110257054	-1.4155	3.05161	20.4583	6.09e-06	0.00458274
DSEL	-1.34619	5.37254	20.3248	6.53e-06	0.0047174
ADH1C	5.3343	9.64177	19.8078	8.56e-06	0.00594386
STEAP3	1.57585	6.38032	18.7675	1.48e-05	0.00952696
DSP	1.12913	8.56349	18.7656	1.48e-05	0.00952696
COL4A4	-1.23334	3.2353	18.5516	1.65e-05	0.00997165
LOC106507552	-4.005	-0.259149	18.5471	1.66e-05	0.00997165
IRF6	1.97419	4.92059	18.2384	1.95e-05	0.0113467
LRRC55	-1.38531	3.48359	17.9768	2.24e-05	0.0126112
SLC22A16	1.5597	0.456621	17.706	2.58e-05	0.014099
SLC27A2	2.34374	5.36359	17.5261	2.83e-05	0.0150425
LOC110258346	-6.9618	2.56946	17.4493	2.95e-05	0.015215
LOC102159476	3.18458	5.92577	17.391	3.04e-05	0.0152526
SUCLG2	0.578423	7.00302	17.1719	3.41e-05	0.0166543
POT1	0.618075	3.99747	17.0486	3.64e-05	0.0173042
LOC100127131	2.8595	5.5487	16.8193	4.11e-05	0.0190243
TLE4	-0.653314	4.76951	16.4052	5.11e-05	0.0230751
LOC106506502	-4.92369	0.125946	16.0629	6.13e-05	0.0269705
ACP6	0.526768	4.76634	15.9999	6.33e-05	0.0272196
GATA6	3.11855	6.1684	15.6995	7.42e-05	0.0311606
EHF	4.21388	2.04393	15.583	7.9e-05	0.0323869
FIBIN	1.11585	3.69814	15.4347	8.54e-05	0.0342522
SULF2	-1.10566	5.04518	15.3318	9.02e-05	0.0353818
SWAP70	0.562377	4.22269	15.2324	9.51e-05	0.0365002
CUNH14orf180	4.02858	7.52952	15.1499	9.93e-05	0.0373363
LOC102167481	2.34963	1.36834	15.0268	0.000105996	0.0390389
BHMT	3.57586	8.99159	14.9128	0.000112599	0.0406414
NXPH3	-2.12779	0.613819	14.8074	0.000119065	0.0421328
CPS1	1.51197	10.1726	14.5524	0.000136316	0.0473096

## Sheet: Table S9
Table S9. The list of differentially expressed genes in liver derived from heterologous mtDNA supplementation compared to autologous cohort pigs with p-value < 0.05 and false discovery rate (FDR) < 0.05
Gene	logFC	logCPM	LR	PValue	FDR
RASEF	-6.2336	0.397213	73.6335	9.40563e-18	1.50911e-13
KCNJ3	3.52937	6.64791	72.4975	1.67242e-17	1.50911e-13
ZDBF2	3.80568	4.16644	60.5986	6.99841e-15	4.21001e-11
IVNS1ABP	1.48134	8.24074	56.4102	5.8825e-14	2.65404e-10
KCND3	4.48921	4.63922	53.2582	2.92469e-13	9.64363e-10
PKD2	1.93564	6.24307	53.0777	3.20617e-13	9.64363e-10
ACLY	-1.70574	6.61977	52.7148	3.85668e-13	9.94307e-10
SLC44A5	3.1415	3.82252	52.1286	5.19822e-13	1.05538e-09
LOC110255951	-10.786	3.36934	52.1042	5.26318e-13	1.05538e-09
NTRK2	1.88041	8.6848	49.924	1.59815e-12	2.80533e-09
LRRC4B	5.5344	5.85431	49.7914	1.7099e-12	2.80533e-09
FGF13	2.36071	5.77504	48.027	4.20383e-12	6.3222e-09
PARVB	-1.28732	4.61702	46.3827	9.72704e-12	1.35034e-08
DLGAP2	2.78867	5.4952	36.6131	1.44061e-09	1.85705e-06
DNAJB11	-0.803974	3.78285	35.1661	3.02743e-09	3.61285e-06
FGF14	2.38885	5.2201	35.0563	3.20306e-09	3.61285e-06
CNKSR2	3.91261	6.61004	33.4589	7.27844e-09	7.72671e-06
CYB5B	-0.868655	4.61157	32.9428	9.49111e-09	9.51589e-06
TRAF3IP2	1.60124	3.97543	32.622	1.11942e-08	1.06327e-05
NPC1	-1.32971	5.59746	32.1513	1.42624e-08	1.28697e-05
COL25A1	3.92183	4.5373	30.9454	2.65397e-08	2.11438e-05
LOC106508574	-2.1683	1.41352	30.9073	2.70654e-08	2.11438e-05
C3H7orf50	-1.01019	4.63298	30.8778	2.74802e-08	2.11438e-05
MRVI1	1.0651	6.32168	30.8304	2.81599e-08	2.11438e-05
ACSL3	-0.993178	6.75851	30.754	2.929e-08	2.11438e-05
HRH1	-2.73216	4.44824	30.5831	3.19867e-08	2.22025e-05
KDM8	0.816849	3.84864	29.832	4.71144e-08	3.14916e-05
TKFC	-1.15244	6.70451	29.5936	5.32819e-08	3.43421e-05
MYOM2	2.77224	9.38179	29.1913	6.55733e-08	4.0807e-05
AKAP6	1.16019	8.139	28.4517	9.60646e-08	5.77893e-05
UBALD1	1.22548	4.28539	28.0419	1.18715e-07	6.91114e-05
SGF29	0.905114	3.40529	27.7116	1.40814e-07	7.81363e-05
PPP1R3C	-1.96181	8.02594	27.6835	1.42877e-07	7.81363e-05
GNRHR	1.27916	3.11281	26.7655	2.29703e-07	0.000121925
PGP	-1.18704	5.00052	26.1884	3.09681e-07	0.000159681
PSPH	-2.71688	1.89233	26.0331	3.35611e-07	0.000166567
ACTA1	9.22074	12.051	25.9748	3.45895e-07	0.000166567
LOC110255667	1.87287	-0.500285	25.8991	3.59741e-07	0.000166567
BACH2	0.939224	4.47628	25.8979	3.59955e-07	0.000166567
LOC102167084	1.88818	-0.63157	25.3506	4.78001e-07	0.000215662
KIAA1841	-1.35021	4.4904	25.1805	5.22073e-07	0.000229801
AMIGO2	1.69233	3.42296	25.101	5.4404e-07	0.000233769
SLC26A2	0.993611	4.27028	24.8344	6.24723e-07	0.000262195
DIO2	-2.25734	5.42392	24.6394	6.91254e-07	0.000283524
DNAJC6	1.37472	7.75073	24.5287	7.32103e-07	0.000293606
NEXN	1.05229	6.54354	24.4167	7.75914e-07	0.000304411
RYR2	2.57117	10.9327	24.2691	8.37741e-07	0.000321675
GABRA2	-2.32988	6.72655	23.9806	9.73125e-07	0.000365875
RNF114	-0.781956	4.53434	23.8464	1.04335e-06	0.000376968
IGF2BP3	-2.3931	1.95556	23.843	1.04521e-06	0.000376968
POLQ	-3.28991	1.31516	23.8064	1.06529e-06	0.000376968
MVD	-1.56117	5.1017	23.7011	1.1252e-06	0.000390508
INSIG2	0.720305	5.00155	23.6118	1.17865e-06	0.000401343
LDHB	1.98462	9.09399	23.45	1.28204e-06	0.000424094
APOA2	-1.26439	7.35967	23.4344	1.29247e-06	0.000424094
LOC110261041	3.27167	-1.47205	23.3614	1.34246e-06	0.000432632
FDFT1	-1.16458	7.10224	23.1609	1.48999e-06	0.000471753
STARD6	2.57981	0.538833	23.1262	1.51709e-06	0.000472051
LOC102164558	-5.34139	0.632274	22.8902	1.71528e-06	0.000524673
FAM26E	1.37435	3.39414	22.8471	1.75416e-06	0.000527621
ABCC8	-11.5371	5.15954	22.4882	2.11442e-06	0.000625557
ESRRG	2.85501	5.58795	22.2899	2.34431e-06	0.000672465
SLC11A1	2.31819	1.1878	22.2873	2.3475e-06	0.000672465
ACSL4	-1.50063	6.85446	22.1743	2.48981e-06	0.000696917
PDIA3	-0.575759	7.10326	22.1588	2.51009e-06	0.000696917
PAX6	5.60773	2.32489	22.0322	2.68113e-06	0.000733126
LOC100152036	3.03848	-1.51226	21.7916	3.03934e-06	0.000815214
SLC16A13	-1.35784	3.30427	21.7713	3.07168e-06	0.000815214
LOC106505035	3.56001	-0.779455	21.7425	3.11805e-06	0.000815527
GABBR2	1.80224	7.58715	21.6463	3.27841e-06	0.000836618
LMBR1L	0.967096	4.81267	21.6253	3.31454e-06	0.000836618
PM20D2	-0.879667	5.68875	21.5928	3.37124e-06	0.000836618
LOC110260285	2.57568	-1.17498	21.5854	3.38411e-06	0.000836618
SZT2	-0.784927	7.50753	21.4516	3.62875e-06	0.000884975
ERP29	-0.857972	5.15762	21.4209	3.68721e-06	0.000887241
MEGF10	1.24609	4.3647	21.379	3.76868e-06	0.000894913
PMM1	2.67182	3.806	21.3161	3.89439e-06	0.000912753
TSNARE1	1.01469	4.14559	21.1543	4.23745e-06	0.00097482
HMGCR	-2.07518	6.60342	21.1409	4.26724e-06	0.00097482
SLC25A34	1.45696	5.81394	20.872	4.91008e-06	0.00110765
PDIA4	-0.66571	7.1961	20.7224	5.30901e-06	0.00118286
NSDHL	-0.848753	5.2959	20.5323	5.86337e-06	0.00129044
COLEC12	1.32407	3.70725	20.4748	6.04218e-06	0.00131377
PPM1F	-0.761105	5.35288	20.3466	6.46066e-06	0.00136573
LOC110258845	-3.75608	-0.366823	20.334	6.50338e-06	0.00136573
LOC102158757	-1.36667	3.95487	20.3326	6.50814e-06	0.00136573
GANC	0.666533	5.106	20.1136	7.29774e-06	0.00151382
THUMPD1	-0.549453	5.10917	20.0017	7.73738e-06	0.00158678
FLRT3	1.05784	4.12491	19.9515	7.94308e-06	0.00159584
ELAVL2	5.59813	4.30322	19.9478	7.95842e-06	0.00159584
SLC35F1	2.26947	5.20318	19.9062	8.13355e-06	0.00161304
TOPAZ1	-1.15871	3.15658	19.8041	8.58001e-06	0.00168308
RRBP1	-0.776729	5.94042	19.727	8.93302e-06	0.00173349
TNR	6.5857	6.1618	19.5406	9.84845e-06	0.00188459
ACP5	2.52231	2.95443	19.5267	9.92052e-06	0.00188459
NAV2	-0.953449	7.69068	19.4558	1.02956e-05	0.00193547
MYH7	8.56261	13.6285	19.4149	1.05183e-05	0.00195695
PNPLA3	-4.46067	5.02717	19.3735	1.07489e-05	0.00197945
HSPA5	-0.746308	7.60617	19.3419	1.09283e-05	0.00198707
CHST4	-5.68012	-0.730684	19.3208	1.10496e-05	0.00198707
CLIC3	-2.30381	0.768336	19.3085	1.11208e-05	0.00198707
LOC110261550	-1.3745	-0.629578	19.2898	1.12307e-05	0.00198707
NUCB2	-1.20728	2.58501	19.2704	1.1345e-05	0.00198779
NXPH1	6.03898	3.66249	19.048	1.27473e-05	0.00221202
GYS2	0.902655	7.03195	19.0046	1.30402e-05	0.00222442
RRAGD	2.30099	6.05214	19.001	1.30652e-05	0.00222442
ITPRIP	1.00228	4.53829	18.8734	1.39686e-05	0.00235599
CD83	1.42555	3.03939	18.824	1.43351e-05	0.00239542
SLC25A30	1.65614	7.94241	18.7839	1.46397e-05	0.00242388
LOC106507739	1.7211	2.90329	18.7047	1.52608e-05	0.00250374
PGD	-0.693121	5.21533	18.6216	1.59405e-05	0.00259169
PAK6	-2.24001	4.83178	18.4745	1.72195e-05	0.00277465
FAM186B	1.37026	1.64381	18.4429	1.75076e-05	0.0027961
NEB	3.99686	7.26162	18.251	1.93623e-05	0.00301608
MYL3	6.57324	10.8136	18.2439	1.94343e-05	0.00301608
CFAP20	1.10477	4.37175	18.2393	1.94821e-05	0.00301608
KIAA1549	2.52205	5.16704	18.2323	1.95535e-05	0.00301608
C14H10orf71	5.46622	7.42476	18.2033	1.98537e-05	0.00303644
LOC102165048	3.62716	-0.385212	18.1112	2.08368e-05	0.0031598
MSMO1	-1.22738	7.47616	18.0954	2.10105e-05	0.0031598
ENKUR	0.648329	4.06151	18.0769	2.12157e-05	0.0031643
PLAU	1.66559	2.7117	18.0355	2.16824e-05	0.00320739
SPRY3	-2.25227	2.76989	17.9353	2.28539e-05	0.0033532
SLC25A22	-0.650422	6.65049	17.882	2.35032e-05	0.00342066
LOC100524773	1.77364	3.41433	17.8466	2.39448e-05	0.00345705
CLDN10	1.59215	2.71707	17.7113	2.57096e-05	0.00367411
TTN	4.69492	15.3222	17.7005	2.58554e-05	0.00367411
ZNF132	-1.83672	-0.115626	17.6531	2.65086e-05	0.0037375
TCEA3	-0.846319	5.25383	17.5771	2.75893e-05	0.00385972
MVK	-0.862388	6.56001	17.4784	2.90588e-05	0.00403404
HYOU1	-0.850842	6.8298	17.4131	3.00739e-05	0.00414307
CD300LG	1.24671	4.98868	17.3757	3.06728e-05	0.00419358
KCNJ4	5.35451	7.39554	17.3435	3.1196e-05	0.00423305
TRIM7	1.30005	1.83271	17.2542	3.26975e-05	0.00440367
GPNMB	2.45024	4.11174	17.1879	3.38594e-05	0.00452638
SLC25A29	0.972691	5.95121	17.1338	3.48362e-05	0.00462272
MAP4K4	0.881276	7.20425	17.0562	3.62899e-05	0.00478047
KCTD19	6.0094	-0.0843314	16.8018	4.14934e-05	0.00540729
CCDC13	4.49606	2.56571	16.7814	4.19426e-05	0.00540729
ALDH1B1	-0.695855	4.88037	16.7812	4.19472e-05	0.00540729
FAM107B	1.25708	6.57093	16.7561	4.25053e-05	0.00544038
ZNF365	0.901967	5.37341	16.6458	4.50494e-05	0.0057254
RNF152	1.63355	5.89108	16.5476	4.7444e-05	0.00598757
CD200	0.878494	4.87084	16.5033	4.85645e-05	0.00608642
TRAF7	-0.715953	5.49358	16.4701	4.94245e-05	0.00615147
CRB1	5.3394	1.23557	16.3941	5.14457e-05	0.00635919
ACACA	-1.19444	8.29567	16.2374	5.58797e-05	0.00680966
HSD17B7	-1.2	4.52938	16.2261	5.62149e-05	0.00680966
TTBK1	-1.69037	5.64559	16.2258	5.6222e-05	0.00680966
SEL1L	-0.935433	7.21967	16.1124	5.96907e-05	0.00718159
ZNF704	0.662663	6.10227	16.0439	6.18891e-05	0.00736004
APMAP	-0.56951	6.28918	16.0409	6.19896e-05	0.00736004
SLC16A7	0.787031	7.45736	15.9751	6.41817e-05	0.00757051
DCHS2	5.46738	3.01009	15.9439	6.52492e-05	0.00764644
SYT13	5.691	6.33061	15.9112	6.63848e-05	0.00772933
LOC102163231	3.43781	-0.432208	15.8988	6.68225e-05	0.00773042
TARS	-0.572118	5.43686	15.8832	6.73758e-05	0.00774478
LOC100515171	1.75357	7.45196	15.8313	6.92485e-05	0.00790966
CRELD2	-0.870728	2.49117	15.7756	7.13181e-05	0.00809483
PEG10	1.55279	6.00348	15.7254	7.32345e-05	0.00826039
FGGY	0.845403	5.24019	15.6765	7.51505e-05	0.00842386
PC	1.51686	8.00617	15.6445	7.64341e-05	0.00851485
PLEKHO1	0.615745	4.78502	15.6214	7.73732e-05	0.00856659
AGXT	1.77517	5.55483	15.6011	7.82086e-05	0.00860628
FOSL2	1.1304	7.05426	15.5149	8.18576e-05	0.00893871
MANF	-0.895008	4.23676	15.5065	8.22201e-05	0.00893871
PFKFB3	-1.77473	5.52621	15.4696	8.38418e-05	0.00906044
MAP2	0.916152	9.68374	15.3478	8.94246e-05	0.00955019
MAP7D1	-0.565449	8.10677	15.3476	8.94321e-05	0.00955019
FABP5	1.41602	4.74361	15.3211	9.06985e-05	0.00962845
NNAT	5.91236	3.97051	15.2895	9.2226e-05	0.00967878
SRF	0.672719	6.01575	15.2891	9.22452e-05	0.00967878
POLE4	0.737932	3.96249	15.1933	9.70462e-05	0.0101237
MCOLN2	1.65072	2.50045	15.0949	0.000102237	0.0106038
EVC	0.607133	3.90336	15.0574	0.00010429	0.010755
BEND3	-0.796781	2.76685	15.0367	0.000105443	0.0108121
INHBC	-0.933597	5.44753	15.0201	0.000106372	0.0108457
PPP1R1A	-0.844248	3.63563	14.984	0.000108429	0.0109866
LOC110260213	4.83651	-0.611844	14.9722	0.000109109	0.0109866
EEF1A2	1.68621	10.0404	14.9613	0.000109741	0.0109866
TP53INP2	1.29708	7.18676	14.9536	0.000110188	0.0109866
LOC102162296	2.70915	-0.453268	14.9208	0.000112118	0.0110876
LOC100625134	2.40274	1.42406	14.9156	0.000112431	0.0110876
FST	1.46503	0.988925	14.8481	0.000116525	0.0114289
LOC100517779	2.86594	-0.763474	14.8109	0.000118848	0.0115547
SYNE4	-1.77275	-1.04409	14.8071	0.000119088	0.0115547
CACNB2	1.18801	5.92681	14.7503	0.00012273	0.0118445
LOC100624137	2.04441	2.43657	14.724	0.000124451	0.0119467
PIM1	1.09609	4.55783	14.703	0.000125847	0.0119873
LOC102157437	2.10077	2.4875	14.6977	0.000126203	0.0119873
SPTB	-1.697	7.34808	14.6734	0.000127841	0.0120793
DSTN	0.664026	6.46793	14.6345	0.000130502	0.0122364
LOC100736929	2.50686	-0.707978	14.6278	0.000130967	0.0122364
SLC25A47	2.62903	6.79238	14.6196	0.000131537	0.0122364
SLC2A4	-1.0428	6.50653	14.5682	0.000135174	0.0125102
LOC100512181	-1.51017	0.900762	14.4347	0.0001451	0.0133603
ALDH1L2	-0.807315	5.7791	14.4033	0.000147546	0.0135166
KCTD21	-0.637526	4.34638	14.3807	0.000149322	0.013588
RBM20	1.31337	6.61963	14.3733	0.000149915	0.013588
TUBB	-1.07441	8.23358	14.3649	0.000150584	0.013588
SPAG17	6.56179	0.802788	14.3532	0.000151524	0.0136047
A2ML1	5.35786	0.597889	14.3355	0.00015295	0.0136648
LOC102166211	1.52177	1.01555	14.3127	0.000154813	0.013696
RASL11B	1.92154	4.32171	14.3127	0.000154817	0.013696
SCD	-2.15055	9.18349	14.1501	0.000168788	0.0148591
SLC25A33	1.23487	3.07704	14.1231	0.000171227	0.0150007
CALR	-0.614051	7.7833	14.1073	0.000172675	0.0150544
SPAG16	1.64785	2.40565	14.0681	0.000176305	0.015297
LOC102157576	3.25742	2.60561	14.022	0.000180682	0.0156018
DNAJA4	1.4612	6.59794	13.9818	0.000184584	0.0158029
GPSM2	-1.02787	2.81291	13.98	0.000184762	0.0158029
MESP2	-1.2717	1.5996	13.931	0.000189646	0.016144
FICD	-0.720024	3.10656	13.9109	0.000191686	0.0162304
CEP112	1.05225	3.04831	13.9	0.000192795	0.0162304
RBM24	1.68066	6.37138	13.8946	0.000193358	0.0162304
LOC102166393	1.19925	0.463316	13.8723	0.000195658	0.0163474
SYCE2	-1.74802	-0.0303874	13.8404	0.000199011	0.0165509
ELOVL2	3.97095	5.00134	13.8264	0.000200497	0.016598
ACTC1	3.31623	9.84025	13.7601	0.000207698	0.0171157
HPSE2	3.64454	0.165852	13.7206	0.000212118	0.0174005
LOC100737336	3.56393	0.905658	13.6793	0.000216826	0.0177062
LRRC8D	-0.759956	6.8096	13.6237	0.000223353	0.018157
FAM19A4	-4.06128	2.9731	13.5886	0.000227563	0.0183801
G6PC	0.738534	6.93886	13.5839	0.000228134	0.0183801
TLE4	0.617552	4.76951	13.5496	0.000232339	0.0186357
LOC106506003	-3.16912	-1.32656	13.5181	0.000236268	0.0188642
TBC1D30	0.816934	4.72856	13.4985	0.000238754	0.0188642
ZFR2	1.62536	3.5295	13.4959	0.00023908	0.0188642
HHATL	3.50558	5.97273	13.4937	0.000239369	0.0188642
KCTD2	0.910768	5.85655	13.4277	0.000247941	0.0194285
C13H3orf18	-1.53067	2.38139	13.4221	0.000248683	0.0194285
SLC7A8	0.940844	5.4466	13.4067	0.00025073	0.0194508
KIF22	-1.84613	1.14294	13.4037	0.000251124	0.0194508
LOC106505390	-0.501681	5.00047	13.3541	0.000257854	0.0198867
COG7	-0.605124	4.93519	13.3071	0.000264401	0.0203049
DNM1	0.727951	8.3616	13.2893	0.000266928	0.0204121
MYL2	8.79994	10.2846	13.2741	0.000269097	0.0204452
BORA	-1.03021	1.36335	13.2704	0.000269627	0.0204452
LOC102167241	1.75475	-0.977484	13.2539	0.00027201	0.0205284
OAT	1.14038	6.35591	13.2434	0.000273539	0.0205284
CDT1	-2.53571	1.76056	13.2393	0.000274137	0.0205284
SMURF1	0.707368	5.00358	13.181	0.000282805	0.0209869
BMP8B	3.68351	1.29852	13.1756	0.000283623	0.0209869
HMGCS1	-2.1439	8.24157	13.1747	0.000283748	0.0209869
ANP32A	-0.577093	5.77913	13.1584	0.000286239	0.0210847
SASS6	0.595538	4.59182	13.144	0.000288444	0.0211608
PTEN	-0.437734	6.44719	13.1132	0.000293221	0.0212705
LOC106506130	1.69623	2.4112	13.1096	0.000293794	0.0212705
IL17RB	1.64011	0.697391	13.108	0.000294032	0.0212705
PSMD5	-0.601176	4.68499	13.098	0.000295614	0.0212705
TPD52L1	2.60953	2.36399	13.0907	0.000296758	0.0212705
CKAP4	-0.865909	3.61339	13.0891	0.000297012	0.0212705
GRID2	1.32804	2.88834	13.0538	0.000302677	0.0215905
LOC110257819	2.71835	0.621707	13.0312	0.000306352	0.0216854
NR3C2	0.555086	5.45276	13.0308	0.00030641	0.0216854
DNAJC3	-0.623682	5.55248	13.0065	0.000310416	0.0218831
LOC102159687	-1.09289	2.73304	12.986	0.000313829	0.0220376
LOC102161056	0.930541	4.30713	12.9535	0.00031933	0.0222678
PKLR	-1.37822	7.28511	12.952	0.000319574	0.0222678
TBC1D9	0.578934	6.1618	12.9372	0.000322109	0.0223581
SIAH2	0.83281	4.25712	12.9176	0.000325502	0.0225071
TNNT2	5.68522	9.94834	12.8867	0.00033093	0.022795
LOC106505246	2.51062	-1.01639	12.8623	0.000335265	0.0230058
EGR1	2.26607	7.51169	12.8231	0.000342362	0.0234038
SYTL2	1.01587	5.82061	12.8044	0.000345802	0.0235179
LOC110255515	2.34846	-1.12047	12.7999	0.000346638	0.0235179
HSP90B1	-0.612329	7.94725	12.7559	0.00035488	0.0239548
LOC110261018	-1.01173	0.526851	12.7515	0.000355732	0.0239548
LOC110257511	2.88848	-0.176609	12.6838	0.000368842	0.0247453
MRPS21	-0.571392	3.04017	12.6637	0.000372832	0.0248608
BMS1	-0.424327	4.5853	12.6547	0.000374626	0.0248608
MYBL1	-1.8351	1.38423	12.6543	0.000374696	0.0248608
LOC110258356	2.48543	1.93967	12.6391	0.000377769	0.0249729
TMEM132B	-2.57809	5.80782	12.629	0.000379815	0.0250165
NYNRIN	-0.860264	5.14226	12.617	0.000382259	0.0250859
SYNE1	0.54629	8.86789	12.6008	0.000385581	0.0251244
MFSD2A	3.271	5.20702	12.6006	0.00038563	0.0251244
HHIPL2	1.02507	3.77959	12.5756	0.000390812	0.0253704
FAM189A2	0.916458	4.69581	12.533	0.000399823	0.0258624
B3GALT2	1.34884	6.73677	12.489	0.000409349	0.026384
MYO19	-0.561684	4.12514	12.4823	0.000410824	0.0263849
LOC100525311	-0.847904	1.99844	12.4613	0.000415468	0.0265885
EHD1	-0.723497	6.06792	12.4494	0.000418132	0.0266644
PPIB	-0.515501	5.47291	12.4323	0.000421961	0.0268139
C8H4orf32	0.782219	3.3089	12.4208	0.000424571	0.026885
IDH2	-0.726926	8.18731	12.3867	0.000432407	0.0272226
RRP9	-0.638213	3.16093	12.3845	0.000432919	0.0272226
MYPN	5.37595	7.07337	12.3707	0.000436127	0.0273291
HPS5	-0.517467	4.63412	12.3216	0.000447757	0.0278199
LOC102159032	-1.05744	3.49208	12.3195	0.000448255	0.0278199
PDE1C	1.42331	3.57221	12.3181	0.000448584	0.0278199
ROS1	1.36073	2.99831	12.3077	0.000451098	0.0278695
PFN2	-1.31903	7.37166	12.302	0.000452473	0.0278695
LOC100739101	-3.69884	2.01875	12.2395	0.000467891	0.0287212
FAM35A	-0.742336	3.07989	12.1854	0.000481658	0.0293776
PPFIBP2	0.895348	6.31402	12.1794	0.000483195	0.0293776
LOC110256025	2.87382	-0.99994	12.1784	0.000483468	0.0293776
C9H11orf87	3.10575	6.31228	12.1636	0.000487311	0.0295117
ARRDC3	-0.889167	6.92192	12.1473	0.000491588	0.0296712
LOC100626841	1.3003	0.152857	12.1407	0.000493326	0.0296768
S100A1	-0.97301	7.94937	12.1294	0.000496332	0.0297585
B3GNT5	1.77393	1.3492	12.1183	0.000499291	0.0298367
MAB21L1	2.44141	0.0677998	12.0984	0.000504661	0.0300137
DYNC2H1	0.616335	4.67346	12.095	0.000505579	0.0300137
PMFBP1	-5.03215	-1.49675	12.0727	0.000511644	0.0302742
AEN	-0.593179	3.57812	12.0644	0.000513939	0.0303106
KPNB1	-0.400289	7.17669	12.0536	0.000516934	0.0303879
S1PR5	-1.43585	3.14857	12.0431	0.000519845	0.0304599
PON3	2.10991	5.44255	12.0232	0.000525434	0.0306043
LOC110256586	0.728291	3.43512	12.0222	0.000525701	0.0306043
C10H1orf106	1.87455	1.10808	11.9968	0.000532911	0.0309243
IGSF9B	0.99349	7.15129	11.984	0.000536595	0.0310382
GMNN	0.527329	3.17084	11.9663	0.000541706	0.0312338
RGS17	2.58184	3.51587	11.8977	0.000562033	0.0323026
GPRASP2	0.570021	5.32497	11.8243	0.000584628	0.0334946
MID1IP1	-1.35022	5.21252	11.8125	0.000588346	0.0335645
MPV17L	-0.678722	6.09945	11.8086	0.000589569	0.0335645
ST3GAL5	-0.647656	5.26282	11.8007	0.000592095	0.0336023
AACS	-0.881277	6.01261	11.775	0.000600314	0.0339619
LOC110257551	-3.93597	-1.0429	11.765	0.000603556	0.0340387
RGL1	0.440339	6.15306	11.7202	0.000618238	0.0347581
LVRN	1.68622	0.2157	11.6995	0.000625156	0.0349796
RNF43	-1.17951	4.6441	11.6904	0.000628235	0.0349796
LPCAT3	-0.812542	5.06227	11.689	0.000628714	0.0349796
PLPP3	0.518766	7.65259	11.6854	0.000629932	0.0349796
HMG20B	-0.601841	5.25165	11.6034	0.000658327	0.0364314
MMADHC	-0.514369	5.56368	11.5983	0.000660114	0.0364314
RBMS1	0.533032	5.74008	11.5862	0.000664426	0.0365576
ARHGEF6	0.591915	6.49228	11.5766	0.00066788	0.0366359
LOC110260809	1.05492	3.03307	11.5664	0.000671546	0.0367254
CAPRIN2	0.597981	4.33417	11.547	0.000678572	0.0369975
TMED7	-0.515429	5.90163	11.5398	0.000681219	0.03703
LOC102167685	1.27882	1.58433	11.5094	0.000692464	0.0374316
PRKCG	1.4049	6.01488	11.5086	0.000692755	0.0374316
E2F1	-2.27872	1.77449	11.5008	0.000695655	0.0374761
MBOAT2	0.652798	5.33183	11.4925	0.000698777	0.0375322
GRIA3	2.15917	6.25975	11.4745	0.000705576	0.0377849
GAS1	1.01051	4.35248	11.456	0.000712641	0.0380504
E2F3	-0.838655	4.38605	11.4353	0.000720624	0.0383631
LOC106509396	2.78063	1.21659	11.3931	0.000737168	0.0390234
GRM4	-4.86106	2.63401	11.3902	0.000738343	0.0390234
RANGAP1	-0.590902	5.68905	11.3855	0.000740203	0.0390234
MYO16	0.950629	5.74448	11.3818	0.000741677	0.0390234
DPP10	3.08396	4.71679	11.3406	0.000758302	0.0397822
RTN4R	1.329	4.3062	11.2918	0.000778485	0.0407226
CFD	0.713775	4.35375	11.2464	0.000797788	0.0416118
LOC100620188	0.996882	3.03838	11.2311	0.000804374	0.041821
MRPS16	-0.921726	5.30114	11.2167	0.00081065	0.041821
MAMLD1	-0.77748	4.69192	11.2136	0.000812013	0.041821
SLC25A37	-0.665338	5.53333	11.212	0.000812717	0.041821
GRIN3A	1.28435	3.20758	11.2092	0.000813922	0.041821
WLS	0.678043	4.46706	11.2043	0.000816073	0.041821
MMP17	1.7299	4.31715	11.1999	0.00081802	0.041821
PTPN14	0.793861	6.76255	11.1817	0.000826077	0.0421136
NANS	-1.03883	2.69021	11.1387	0.000845447	0.0429797
WDR77	-0.415084	4.80509	11.1159	0.000855899	0.0433888
GPAM	-1.37356	7.96628	11.105	0.000860946	0.0435224
LOC100517408	-2.03483	-0.0766554	11.0936	0.000866251	0.0436453
MRPS17	-0.676625	3.14441	11.0894	0.000868214	0.0436453
APH1B	0.615985	3.70543	11.0829	0.000871296	0.0436786
PLXDC2	0.779356	7.1394	11.054	0.000884938	0.0442395
RTP4	-0.911151	5.13389	11.0334	0.000894856	0.0446118
CS	-0.740334	9.11549	11.0276	0.000897675	0.044629
ACTG1	0.551462	9.46716	11.0167	0.000902924	0.0447667
PPP1R3G	1.02712	6.72969	11.0008	0.000910744	0.0449622
AK5	-1.26841	5.15153	10.9973	0.000912431	0.0449622
LNX1	1.04025	4.77892	10.9935	0.000914342	0.0449622
SCNN1B	1.9155	0.35526	10.973	0.000924475	0.0453369
GEM	1.23917	2.05273	10.9388	0.000941703	0.0460567
SLC2A5	-5.0152	-0.26045	10.9222	0.000950169	0.046117
ASNS	0.820787	3.93661	10.92	0.000951312	0.046117
G3BP1	-0.480105	7.31406	10.9171	0.000952829	0.046117
LOC106506869	-3.07301	-1.07026	10.9073	0.000957838	0.046117
CFAP46	0.816939	4.21438	10.9054	0.000958866	0.046117
CEP295NL	1.38292	1.58925	10.902	0.000960604	0.046117
MALRD1	-5.66292	-0.323951	10.9016	0.000960823	0.046117
KNTC1	-1.82087	1.50346	10.8778	0.000973233	0.0465887
CARD10	-0.702861	4.69936	10.8713	0.000976654	0.0466288
KLHDC8A	2.81738	2.17024	10.8605	0.000982389	0.0467788
LOC102160367	-1.15341	2.98242	10.8521	0.000986861	0.0468681
BAZ2A	-0.415354	7.13523	10.8379	0.000994435	0.0471038
EMILIN3	2.34736	2.50384	10.7973	0.00101647	0.0478376
LOC106506628	-1.68605	0.102176	10.7956	0.00101743	0.0478376
USP13	0.541895	7.91905	10.7864	0.00102247	0.0478376
LOC110260251	-5.06928	-0.316377	10.7856	0.00102292	0.0478376
STRIP2	-0.660594	5.53498	10.7851	0.00102318	0.0478376
CDC42EP3	0.89252	4.7964	10.7746	0.001029	0.0479854
CPA1	2.26103	0.854713	10.7616	0.00103629	0.0482009
VPS37B	0.639051	4.54557	10.742	0.00104729	0.0485115
LOC102165543	-1.96021	-0.847936	10.7402	0.00104834	0.0485115
FZD7	0.807639	5.17215	10.6979	0.0010726	0.0495069
B4GALT1	-0.50992	6.01599	10.6844	0.00108044	0.0497416

## Sheet: Table S10
Table S10. The list of differentially expressed genes in heart derived from heterologous mtDNA supplementation compared to autologous cohort pigs with p-value < 0.05 and false discovery rate (FDR) < 0.05
Gene	logFC	logCPM	LR	PValue	FDR
ACSM5	10.107	5.49948	222.999	2.00603e-50	3.62028e-46
LOC106508088	-4.20761	-1.12641	75.0518	4.58535e-18	4.13759e-14
CNTN2	-2.98608	6.53681	68.2167	1.46478e-16	8.81164e-13
TRIM7	2.00586	1.83271	42.2731	7.93758e-11	3.58124e-07
PDK4	2.75981	7.33168	37.4926	9.17607e-10	3.2434e-06
RPL36AL	1.52577	4.02692	37.1027	1.12069e-09	3.2434e-06
KCNT2	-2.62299	5.44925	36.5919	1.45635e-09	3.2434e-06
HMGCLL1	-1.60764	3.80473	36.5662	1.47566e-09	3.2434e-06
BTC	5.34953	2.6182	36.3647	1.63642e-09	3.2434e-06
ADGRB2	-1.18946	7.14788	36.182	1.7972e-09	3.2434e-06
LOC110258440	3.91645	4.29191	34.5473	4.16017e-09	6.82532e-06
LOC100525311	-1.34135	1.99844	31.1207	2.42476e-08	3.64664e-05
CDH9	-2.85657	3.39188	29.9875	4.34835e-08	5.95756e-05
EML6	2.74466	2.88164	29.8694	4.62159e-08	5.95756e-05
AEBP1	-1.98085	4.83931	29.2757	6.27782e-08	7.01787e-05
AZGP1	1.80937	6.74086	29.2457	6.3758e-08	7.01787e-05
SLC24A3	-1.5452	4.90212	29.1756	6.61072e-08	7.01787e-05
NECTIN1	-1.20642	5.9804	28.8841	7.68399e-08	7.70405e-05
BCO2	-2.47991	5.19533	28.6526	8.65995e-08	8.22559e-05
GLDC	1.85609	5.67713	28.5486	9.13745e-08	8.24518e-05
ADGRL3	-0.927263	6.70091	28.3565	1.00905e-07	8.67159e-05
CREB3L1	-1.32608	3.39397	27.7271	1.3969e-07	0.00011459
MAP9	2.04809	2.88202	27.4063	1.64891e-07	0.000129382
TUBB4A	-6.51655	7.63183	27.3119	1.73139e-07	0.000130193
UQCRB	1.15397	4.95846	26.7833	2.27597e-07	0.000159039
MAGEL2	-2.22196	3.76352	26.7704	2.29125e-07	0.000159039
MPP3	-1.31241	3.6158	26.007	3.40183e-07	0.000227381
NTRK2	-1.15844	8.6848	25.4354	4.57437e-07	0.000294834
DKK3	-1.46201	6.52994	25.2143	5.12993e-07	0.000319241
CPZ	-3.12357	0.858589	25.146	5.31486e-07	0.000319724
TIMP2	-0.899127	7.68664	24.4357	7.6833e-07	0.000447292
RPL17	0.943745	7.27125	24.2284	8.55614e-07	0.000474151
RASL12	-1.03132	4.77574	24.2029	8.67013e-07	0.000474151
LOC100737875	4.32727	6.30332	23.8285	1.0531e-06	0.000552508
LOC110255237	2.75158	4.13511	23.7951	1.07152e-06	0.000552508
LOC100736962	2.35107	6.92222	23.1038	1.53485e-06	0.000750896
ANPEP	-1.48026	7.175	23.0528	1.57614e-06	0.000750896
LOC100152036	3.79926	-1.51226	23.0439	1.58348e-06	0.000750896
C5H12orf75	1.66634	3.54639	22.9968	1.6227e-06	0.000750896
LOC106504559	-1.37952	4.15804	22.7099	1.88398e-06	0.000850006
TGFB1I1	-1.06902	4.31427	22.0158	2.7042e-06	0.00119031
ACSBG1	-1.24471	6.10224	21.7997	3.02649e-06	0.00130045
PEAR1	-0.754745	5.99796	21.7386	3.12439e-06	0.0013113
LOC102163738	-1.03568	4.61041	21.5842	3.38627e-06	0.00138891
LOC106508272	-4.42471	-0.085123	21.476	3.58283e-06	0.00139288
LOC100157453	2.34381	-2.26304	21.4712	3.59174e-06	0.00139288
PENK	-3.24124	3.3927	21.4523	3.62748e-06	0.00139288
GNAO1	-0.838798	8.02076	21.3697	3.78718e-06	0.0014239
LOC110262031	2.11603	3.79126	21.1148	4.32582e-06	0.00159323
NPM1	0.69551	6.00804	21.0735	4.41998e-06	0.00159535
RPL26	0.753488	6.36265	21.0169	4.55256e-06	0.00161098
DSE	-0.770851	3.52866	20.522	5.89503e-06	0.00204591
LOC102164558	-5.27643	0.632274	20.3905	6.31436e-06	0.0021501
COL5A2	-0.982726	6.39446	20.3367	6.49414e-06	0.00217037
ADAMTS15	-1.10055	3.90888	20.0762	7.44153e-06	0.00244177
SELENOK	0.748874	4.40968	20.0047	7.72524e-06	0.00245714
BDNF	2.23705	1.37326	19.9475	7.95993e-06	0.00245714
PPA2	0.700271	4.91691	19.9436	7.97589e-06	0.00245714
AFF2	-2.74878	4.39933	19.8778	8.25517e-06	0.00245714
MDGA1	-1.23678	4.2502	19.853	8.36304e-06	0.00245714
WDR86	-1.12449	3.86047	19.8486	8.38237e-06	0.00245714
CLSTN3	-1.5713	7.64556	19.8219	8.50045e-06	0.00245714
HOOK1	1.5835	4.47897	19.8046	8.57761e-06	0.00245714
APOE	-1.15272	11.5216	19.7084	9.02034e-06	0.00254359
SPON1	-1.27862	6.20416	19.5718	9.68883e-06	0.00269007
TOP1MT	1.99291	2.33725	19.5064	1.00265e-05	0.00274163
CNTFR	-1.34946	4.02657	19.4712	1.02126e-05	0.00275086
GALNT16	-1.07581	4.40761	19.2571	1.14246e-05	0.00303206
LOC102158131	3.76159	-0.163182	19.1675	1.19734e-05	0.00313165
HSBP1L1	1.96794	0.139541	18.9124	1.36858e-05	0.00352839
MYRF	-1.62503	5.42321	18.8623	1.405e-05	0.00357128
FLT3	-2.16295	2.38358	18.7551	1.48624e-05	0.0037253
LOC100525692	3.14642	1.07967	18.6521	1.5687e-05	0.00387814
RNF135	1.26564	4.55288	18.4725	1.72373e-05	0.00407029
HSD11B2	-1.83601	-0.709949	18.4604	1.73468e-05	0.00407029
B4GALT6	-2.15463	5.89121	18.4598	1.73528e-05	0.00407029
CHGA	-2.78995	5.94884	18.4583	1.73664e-05	0.00407029
LOC100152206	5.59609	1.18787	18.4277	1.76478e-05	0.00408321
SLIT3	-1.66544	4.92744	18.3681	1.82079e-05	0.00415946
ARHGAP18	0.703496	4.26579	18.2351	1.95246e-05	0.00440451
LOC100157017	1.57874	3.04236	18.1605	2.0305e-05	0.004524
KCTD17	-1.22994	4.15519	18.0783	2.12003e-05	0.00466587
TMEM126A	0.71806	3.72536	17.9322	2.2891e-05	0.00497728
GRIK1	4.2001	4.04369	17.789	2.46803e-05	0.00530244
EPHX4	-5.84858	3.1721	17.6742	2.62156e-05	0.00556603
DGKI	2.24725	6.05117	17.6514	2.6532e-05	0.0055677
RPL7	0.742141	7.73119	17.5142	2.85173e-05	0.00591554
LOC100737977	0.865013	3.01001	17.4412	2.96326e-05	0.00607704
SLA-5	2.58652	1.06002	17.3681	3.07959e-05	0.00621888
LOC102160311	2.80793	-1.17071	17.3547	3.10134e-05	0.00621888
LOC100158003	2.88352	2.48781	17.2632	3.25426e-05	0.00645381
TOMM5	0.969061	3.58184	17.2002	3.36396e-05	0.00650008
LOC106509396	-0.873093	1.21659	17.1979	3.36804e-05	0.00650008
TP63	1.89745	3.16321	17.188	3.38564e-05	0.00650008
TPT1	0.605558	10.3353	17.0451	3.65032e-05	0.00693445
CST6	2.39006	-1.33416	16.8448	4.05648e-05	0.00762575
GPC3	-1.09707	5.84078	16.7983	4.15711e-05	0.00762885
PCYOX1L	-0.994073	4.67409	16.791	4.17308e-05	0.00762885
MTIF2	0.852377	3.35023	16.7856	4.18494e-05	0.00762885
DNAJC22	2.59135	4.34419	16.7644	4.23209e-05	0.00763765
BMP7	-2.20243	2.56081	16.7433	4.2793e-05	0.00764639
C12H17orf97	3.92734	0.0437745	16.6887	4.40432e-05	0.00765991
SFTPA1	5.85781	1.57487	16.6631	4.464e-05	0.00765991
ARPC3	0.703543	4.4665	16.6601	4.47126e-05	0.00765991
PHGDH	-1.16165	5.00416	16.6598	4.47186e-05	0.00765991
SLC39A5	-2.43832	5.12351	16.6364	4.5274e-05	0.00765991
COG7	-0.68381	4.93519	16.6305	4.54153e-05	0.00765991
COL1A2	-1.40738	8.49782	16.5842	4.6538e-05	0.00774147
TIMM9	0.676934	4.10311	16.5652	4.70063e-05	0.00774147
RPAP1	-0.540554	5.24453	16.5579	4.71858e-05	0.00774147
TMEM40	1.94753	-0.846068	16.5233	4.80566e-05	0.00781331
SRPX	-1.23323	2.70362	16.4357	5.03281e-05	0.00810957
PRKAR1B	0.861798	5.70875	16.2754	5.47693e-05	0.00874709
KERA	-2.61533	-1.10662	16.1522	5.84511e-05	0.00925321
CHRDL1	-1.39543	4.43928	16.0454	6.18428e-05	0.00970501
ITPKA	-2.37789	3.75765	15.8599	6.82077e-05	0.0106116
LOC106504683	1.69202	-0.700025	15.7334	7.29267e-05	0.0112476
PRSS8	1.91783	0.371215	15.6697	7.54232e-05	0.0113445
IYD	4.74616	5.94194	15.6694	7.5433e-05	0.0113445
FGF9	1.20299	2.19195	15.6397	7.66277e-05	0.0114289
LOC110261018	1.9292	0.526851	15.5967	7.8392e-05	0.0115962
ASCC1	0.578673	3.93789	15.5429	8.0656e-05	0.0117965
ADAMTS2	-1.18161	4.89418	15.5253	8.14097e-05	0.0117965
GRAMD1C	0.823805	4.75218	15.5184	8.17069e-05	0.0117965
LOC110261647	-1.04202	3.78989	15.4825	8.32707e-05	0.0119269
FRG1	0.744575	3.1795	15.3577	8.89564e-05	0.0126409
RELL1	-0.793774	3.67469	15.3216	9.06754e-05	0.0127845
POSTN	-1.20594	7.06439	15.2529	9.40331e-05	0.0130728
DOT1L	-0.582941	5.87861	15.2502	9.41687e-05	0.0130728
GLIPR1	1.63003	1.9975	15.2072	9.63364e-05	0.0132716
CLDN11	-2.42723	3.63894	15.1365	0.000100009	0.0136732
SPATA13	-0.831358	5.9509	15.111	0.000101371	0.0137552
LOC102161120	0.708246	2.56822	15.0793	0.00010309	0.013884
LOC110256135	-0.835335	3.23433	15.0647	0.000103888	0.013888
LARP7	1.0127	4.48393	15.017	0.000106547	0.0141387
TAF13	0.731833	4.58441	14.9678	0.000109362	0.0144063
COL5A1	-1.09423	7.46082	14.9506	0.000110365	0.014433
RETSAT	1.04732	6.86666	14.9109	0.000112713	0.014634
MREG	1.58362	0.151629	14.8475	0.000116564	0.015026
B3GAT1	-1.42914	6.64616	14.7621	0.000121965	0.0156106
MYT1L	-3.6059	6.04643	14.7343	0.000123775	0.0157307
ELAVL4	-3.13507	5.21273	14.6808	0.000127338	0.0160704
CECR6	-2.61437	4.83224	14.5784	0.000134447	0.0168497
GPR162	-1.86891	5.55235	14.5068	0.000139655	0.0173818
LOC110259246	-1.91957	2.63388	14.4763	0.000141936	0.0174
MDFI	-1.26402	-0.392404	14.4691	0.000142477	0.0174
LOC110256378	1.74788	-1.48294	14.4566	0.000143427	0.0174
PLTP	-1.07853	5.21701	14.4536	0.000143658	0.0174
SLITRK1	-5.19819	5.37294	14.4137	0.000146732	0.0176538
ZNF643	0.597421	4.41161	14.3701	0.000150166	0.0179473
EMILIN3	-1.15926	2.50384	14.3451	0.000152177	0.018068
MARVELD1	-0.66216	4.34882	14.3081	0.000155194	0.0182
VIL1	-5.38934	0.76523	14.3068	0.000155305	0.0182
COL26A1	1.73958	0.96212	14.2859	0.000157034	0.0182838
ZNF385A	-0.978382	4.21999	14.2117	0.000163356	0.018898
AXL	-0.579054	5.69755	14.1716	0.000166867	0.0190281
LOC106507788	6.61191	2.52452	14.1669	0.000167287	0.0190281
COL3A1	-1.34983	9.91444	14.1624	0.000167692	0.0190281
KLF11	1.47685	3.94305	14.1511	0.000168698	0.0190281
SOX12	-1.39026	4.47168	14.1208	0.000171435	0.0192167
WISP1	-2.09693	-0.538812	14.0931	0.000173983	0.019286
LOC106507649	1.53911	3.2814	14.0908	0.000174191	0.019286
LOC106506003	-1.90243	-1.32656	14.0784	0.000175349	0.0192959
NGFR	-1.60675	4.89438	14.064	0.000176689	0.0193255
SV2A	-3.98967	7.13329	14.0119	0.000181656	0.0197007
NEK10	2.36417	1.62796	14.0052	0.000182303	0.0197007
LOC100738280	-2.3699	-0.792844	13.9812	0.000184651	0.0198357
OTUD1	1.46189	4.99924	13.967	0.000186049	0.0198676
LOC106505360	2.32261	0.198901	13.947	0.000188041	0.0199622
STPG1	2.02324	0.908345	13.9357	0.000189171	0.0199648
RRP15	0.614426	5.3177	13.9159	0.000191173	0.0200036
EEF1B2	0.725581	6.63275	13.9102	0.000191756	0.0200036
DEFB1	5.8069	0.980301	13.8943	0.00019338	0.0200571
GOLGA4	0.574094	7.35395	13.844	0.000198631	0.0203292
CDS1	-1.76102	4.25858	13.8411	0.000198939	0.0203292
LOC100156293	0.570561	2.99361	13.8369	0.000199383	0.0203292
LOC106505374	5.28943	-1.72343	13.747	0.000209156	0.0212059
LRRTM2	-5.03173	5.08581	13.7134	0.000212925	0.0214674
ZNF275	-0.854696	4.95201	13.6375	0.000221709	0.0222288
XCR1	-1.57595	1.62876	13.6157	0.000224301	0.0223644
NLRP12	-1.32166	-0.934037	13.57	0.000229823	0.0227891
MMP16	-0.662484	5.68263	13.548	0.000232544	0.02286
TRIAP1	0.528264	4.67715	13.5437	0.000233072	0.02286
VIPR2	2.47754	0.643018	13.4986	0.000238747	0.0231868
CRB3	2.69526	3.78341	13.4951	0.000239182	0.0231868
APOM	0.944198	4.26096	13.4867	0.000240258	0.0231868
NRXN3	1.60861	7.07363	13.4326	0.000247296	0.0236853
NR5A2	-0.979744	4.95899	13.4269	0.000248048	0.0236853
MAPK8IP2	-2.69938	6.64005	13.3935	0.000252497	0.0239832
RRBP1	-0.652754	5.94042	13.3252	0.000261867	0.024743
ATP10A	-0.98942	3.4384	13.3079	0.000264291	0.0247985
TTYH3	-0.631769	7.03314	13.3014	0.000265203	0.0247985
PKD2L2	2.47684	-1.18737	13.2871	0.000267239	0.0248601
C6H18orf21	0.695898	3.78171	13.2659	0.000270276	0.0250137
RPL34	0.743899	6.5441	13.12	0.000292164	0.0266672
CHD5	-1.32372	7.1174	13.1173	0.000292575	0.0266672
NSA2	0.869062	4.82233	13.0674	0.000300481	0.0271645
GPR83	-3.59083	2.69961	13.0639	0.000301041	0.0271645
LRRTM1	-1.67174	4.1236	13.0439	0.000304279	0.0273201
C1QTNF6	-1.72127	2.4003	13.0073	0.00031028	0.0277209
LOC110261940	1.14321	0.671128	12.9782	0.000315136	0.0280161
MIR6782	-0.763273	10.2412	12.9443	0.00032089	0.0283134
LOX	-0.869415	3.12698	12.9401	0.000321618	0.0283134
LOC110262320	2.24803	-1.11899	12.919	0.00032527	0.0284958
RMDN1	0.670977	4.05525	12.8836	0.000331479	0.0288995
GLRA3	2.57799	2.51727	12.8666	0.000334505	0.0289301
AHSP	-3.00584	-0.266125	12.8611	0.000335486	0.0289301
AS3MT	0.767104	4.66023	12.8547	0.000336639	0.0289301
SLC16A6	1.8525	4.68336	12.7737	0.000351523	0.0299948
LSR	-1.92388	3.60853	12.762	0.000353734	0.0299948
LOC102159548	3.47424	-1.42162	12.7605	0.000354014	0.0299948
CRLS1	0.541947	5.59235	12.7253	0.000360741	0.030422
LOC100524727	-1.0853	9.38264	12.6776	0.000370058	0.0308998
RPL5	0.68445	7.77195	12.6707	0.000371434	0.0308998
ITGA5	-0.806354	7.546	12.6701	0.000371545	0.0308998
LAMP3	-3.70124	-1.20224	12.632	0.000379202	0.031392
CXCR6	-2.20212	-0.67832	12.6036	0.000385003	0.0317267
HYAL4	1.99754	2.26773	12.5754	0.000390857	0.0318832
SRRM3	-0.669234	3.68254	12.5733	0.000391292	0.0318832
ATP5H	0.724262	6.32221	12.569	0.000392202	0.0318832
MLYCD	1.14005	3.97025	12.5059	0.000405668	0.03283
SEC16B	-0.906734	6.65911	12.4802	0.000411294	0.0331367
MYOZ3	-1.70661	0.0120898	12.4573	0.000416354	0.0333398
SEMA6C	-0.654461	4.75298	12.4522	0.00041751	0.0333398
LOC100156296	2.01628	-0.97262	12.3986	0.000429659	0.0341588
C13H3orf33	0.823646	1.69835	12.3828	0.000433307	0.0342586
LHCGR	-3.08335	-0.116233	12.3768	0.000434711	0.0342586
LOC106510039	2.05328	-0.375969	12.3671	0.000436963	0.0342864
GBA	-0.577691	5.29039	12.3486	0.000441307	0.0344774
CD19	-1.94422	-0.249193	12.2897	0.000455463	0.0354299
RPL24	0.778854	6.75213	12.2379	0.000468274	0.0362701
MAP6	1.28849	4.34367	12.183	0.000482261	0.0369681
TRPC6	-0.911935	3.0551	12.1811	0.000482765	0.0369681
FRMD6	-0.569426	5.18407	12.1765	0.00048395	0.0369681
CEP85	0.531883	5.61586	12.1706	0.000485478	0.0369681
AIMP1	0.614856	4.59884	12.1522	0.00049031	0.0371791
LOC102163231	3.32903	-0.432208	12.1268	0.000497021	0.0375303
FLRT3	-0.897698	4.12491	12.0979	0.000504776	0.0377663
MGAT4C	4.02136	2.09623	12.0845	0.00050844	0.0377663
RBP5	-1.66242	5.12091	12.0784	0.000510087	0.0377663
LRRN2	-2.55054	3.94841	12.0763	0.00051068	0.0377663
SPTBN5	-1.30783	-0.121552	12.0733	0.000511494	0.0377663
LOC106506881	2.24045	-0.819724	12.0689	0.000512703	0.0377663
RPL23	0.526289	6.48524	12.0535	0.000516952	0.0379246
CMTM5	-1.76549	1.87327	12.0293	0.000523703	0.0381914
LRP3	-0.679283	4.58924	12.0117	0.000528678	0.0381914
MAGI2	-0.761596	5.69502	12.0069	0.000530034	0.0381914
PPP1R1B	-2.51253	3.51904	12.0022	0.000531377	0.0381914
EPHA3	-1.25957	2.26451	11.988	0.000535435	0.0381914
TRPC5	-3.17968	1.99799	11.9867	0.000535814	0.0381914
LYPD4	2.81702	-0.966309	11.9819	0.000537201	0.0381914
LOC100519216	1.5965	1.18366	11.9808	0.00053752	0.0381914
RPL11	0.712813	7.58608	11.9733	0.000539674	0.0381941
FRMD1	2.35402	4.12303	11.961	0.000543268	0.0382983
COL9A2	-4.24651	-0.921901	11.9474	0.000547231	0.0384276
RABGGTB	0.61232	4.4037	11.8733	0.000569447	0.0395504
TIMD4	-2.02749	1.94115	11.8651	0.000571947	0.0395504
SEMA4B	-0.478214	4.59588	11.8612	0.000573158	0.0395504
ZIC1	-5.12102	1.18215	11.8586	0.000573971	0.0395504
SLC6A17	-2.13584	8.02681	11.8579	0.000574179	0.0395504
HS3ST2	5.47027	2.64623	11.8206	0.000585787	0.0401068
NALCN	-1.03258	5.24985	11.8125	0.000588349	0.0401068
MICU2	0.489976	5.38026	11.8104	0.000589016	0.0401068
ZNF75D	0.662094	3.60207	11.7983	0.000592855	0.0401068
MRPL51	0.631948	3.38013	11.7967	0.000593368	0.0401068
TOMM7	0.625701	3.32519	11.7779	0.000599396	0.0401606
CIR1	0.622174	3.3677	11.7759	0.000600033	0.0401606
LOC106504299	0.625066	3.94582	11.7729	0.000600992	0.0401606
LOC110256111	-3.78143	5.60037	11.7665	0.000603066	0.0401606
FLRT1	-2.09239	3.72717	11.7256	0.000616459	0.0409016
DNAJC7	0.443707	5.05198	11.7082	0.000622267	0.0411045
CYFIP2	1.00642	8.22004	11.7028	0.000624072	0.0411045
DDX11	0.740791	4.74293	11.6562	0.000639903	0.0419813
MAP3K9	0.944434	6.72289	11.65	0.000642037	0.0419813
KIAA1210	-4.88374	-1.08686	11.6392	0.000645781	0.0420154
CCDC120	-0.608924	3.78655	11.635	0.000647215	0.0420154
CDO1	-1.00796	8.12002	11.6216	0.000651894	0.0421675
CLEC2L	-5.0107	2.99219	11.5858	0.000664578	0.0426907
CPXM1	-1.61658	2.17866	11.5854	0.000664713	0.0426907
NOL7	0.52916	4.93324	11.5765	0.00066791	0.0427267
SEC62	0.525138	5.21278	11.5707	0.000670008	0.0427267
LOC100519283	0.615427	4.37995	11.5639	0.000672447	0.0427312
ABCD1	-0.772725	6.01331	11.5459	0.000678986	0.0429559
MPZ	-2.26675	0.150933	11.5411	0.000680744	0.0429559
SPARC	-0.964826	8.96346	11.5298	0.00068489	0.0430508
OSR2	-1.25831	-0.479698	11.524	0.00068702	0.0430508
GNG12	-0.629187	5.05792	11.5154	0.000690218	0.0431016
KIRREL	-0.469784	5.09413	11.5089	0.00069262	0.0431025
LOC110258845	-3.54245	-0.366823	11.498	0.000696694	0.0431701
LOC106506130	1.62504	2.4112	11.4933	0.000698491	0.0431701
ATF6B	-0.389872	5.76105	11.4369	0.00071999	0.044347
RPS18	0.559477	5.71518	11.4164	0.000727981	0.0446867
SPTBN4	1.06978	5.95924	11.3991	0.000734793	0.0449519
LOC102167213	2.29377	-0.495386	11.3893	0.000738667	0.045012
S100A14	-1.00826	3.99669	11.3841	0.000740764	0.045012
COPZ2	-0.583776	4.57737	11.3597	0.000750569	0.0454336
NEXN	0.579492	6.54354	11.3543	0.000752736	0.0454336
PSAT1	-0.984203	7.16265	11.3368	0.00075988	0.0457118
ARHGDIG	1.50568	4.03602	11.3284	0.000763304	0.0457653
ERICH5	2.82911	2.95852	11.3093	0.000771187	0.0460848
LOC100515383	-2.60739	0.0520239	11.2992	0.000775424	0.0461851
LOC102164200	1.23012	1.76925	11.2811	0.000783005	0.0464832
FAM155A	-4.71791	4.6735	11.2405	0.000800307	0.0473545
EIF3E	0.491647	6.2507	11.2252	0.000806945	0.0475399
OAF	-1.04749	5.99475	11.2211	0.000808707	0.0475399
LOC110260659	0.713683	2.44688	11.1587	0.00083637	0.0488338
CDH20	-2.3664	4.17207	11.1475	0.000841451	0.0488338
SLU7	0.366014	5.04716	11.1459	0.000842189	0.0488338
CLDN1	-2.02768	4.34817	11.142	0.00084396	0.0488338
SPAG16	1.50844	2.40565	11.1413	0.000844248	0.0488338
LOC100620627	-1.44034	0.592267	11.1041	0.000861383	0.0496658
